# Supplementary material for: A Hybrid Sequential Feature Selection Approach for Identifying New Potential mRNA Biomarkers for Usher Syndrome Using Machine Learning
Source: Biomolecules. 2025 Jul 4;15(7):963. doi: 10.3390/biom15070963 (PMC12293090; doi:10.3390/biom15070963)
Supplement: Supplementary file 1 [file biomolecules-15-00963-s001.zip]

Archive with 1 entries (1 files):
- biomolecules-3696359-supplementary.pdf
